# Supplementary material for: Comparison of methods to detect differentially expressed genes between single-cell populations
Source: Brief Bioinform. 2016 Jul 2;18(5):735–43. doi: 10.1093/bib/bbw057 (PMC5862313; doi:10.1093/bib/bbw057)
Supplement: Supplementary Data [file bbw057_supp.zip]

Archive with 1 entries (1 files):
- SupplementaryCode.R
