# Supplementary material for: Comparison of methods to detect differentially expressed genes between single-cell populations
Source: Brief Bioinform. 2016 Jul 2;18(5):735–43. doi: 10.1093/bib/bbw057 (PMC5862313; doi:10.1093/bib/bbw057)
Supplement: Supplementary Data [file bbw057_supp.zip › SupplementaryCode.R]

# ******************************************************************************************* #
#                                                                                             #
# ***                   Running DE analysis over Islam et al. dataset                     *** #
#                                                                                             #
# ******************************************************************************************* #

# *** The input file (Islam.txt) includes the count table.
# *** The count table includes 7284 genes and 92 cells.

# *** Set the path:

rm(list= ls())
gc()

# *** Make the output directory:

dir.create(path = paste0("/Single_Cell/Results/",Sys.Date()), showWarnings = TRUE, recursive = FALSE, mode = "0777")
setwd(paste0("/Single_Cell/Results/",Sys.Date()))

# ******************************************************************************************* #

# *** TMM normalization:

TMMnormalization <- function(countTable){
  ## TMM normalization based on edgeR package:
  require("edgeR")
  
  nf=calcNormFactors(countTable ,method= "TMM")
  nf= colSums(countTable)*nf
  scalingFactors = nf/mean(nf)
  countTableTMM <- t(t(countTable)/scalingFactors)
  
  return(countTableTMM)
  
}

# ******************************************************************************************* #

# *** Running ROTS:

Run_ROTS = function(rawData, gr1, gr2, B, K , FDR){
  
  require(ROTS)
  
  # rawData is the input raw count table
  # gr1 is the number of cells in condition 1
  # gr2 is the number of cells in condition 2
  # B is the number of bootstraps
  # k is the number of top ranked genes 
  # FDR is the fdr threshold for the final detections
  
  # First the genes with 0 value for all the cells were filtered out:
  
  filtered = apply(rawData,1, function(x) {if(all(x == 0)) return (FALSE) else return(TRUE)})
  FilteredData = rawData[filtered,]
  
  # TMM normalization over the raw count matrix:
  
  TMM_Filtered_Data = TMMnormalization(FilteredData)
  
  # Running ROTS over the filtered and normalized data:
  
  ROTS_filtered_TMM = ROTS(data = TMM_Filtered_Data, groups = c(rep(0,as.numeric(gr1)),rep(1,as.numeric(gr2))) , B = 1000, K = 6000 )
  
  # Rows/genes with FDR smaller than the desired threshold:
  
  ROTS_results = summary(ROTS_filtered_TMM , fdr = 1)
  
  save(ROTS_filtered_TMM , ROTS_results , file = "ROTS_results.RData")
  
  return(ROTS_filtered_TMM)
  
}

# ******************************************************************************************* #

# *** Running DESeq:

Run_DESeq = function(rawData , gr1 , gr2){
  
  require("DESeq")
  
  # First the genes with 0 value for all the cells were filtered out:
  
  filtered = apply(rawData,1, function(x) {if(all(x == 0)) return (FALSE) else return(TRUE)})
  
  FilteredData = rawData[filtered,]
  
  # Defining the sample's description and conditions:
  
  dataPack = data.frame(row.names= colnames(FilteredData), condition = c(rep("GR1",gr1) ,rep("GR2",gr2)))
  
  conds <- factor (c(rep("GR1",gr1) ,rep("GR2",gr2)))
  
  # Initializing a CountDataSet (DESeq data structure for count matrix):
  
  cds <- newCountDataSet(FilteredData, conds)
  
  # DESeq normaliztion:
  
  cds <- estimateSizeFactors (cds)
  print (sizeFactors(cds))
  print (head(counts(cds, normalized = TRUE)))
  
  # Variance estimation:
  
  cds <- estimateDispersions (cds)
  
  print(str(fitInfo(cds)))
  
  # Negative binomial test:
  
  DESeq_results = nbinomTest(cds, "GR1", "GR2")
  
  save(DESeq_results, file ="DESeq_results.RData")
  
}

# ******************************************************************************************* #

# *** Running Limma:

Run_Limma = function(rawData, gr1, gr2){
  
  require(limma)
  
  filtered = apply(rawData,1, function(x) {if(all(x == 0)) return (FALSE) else return(TRUE)})
  FilteredData = rawData[filtered,]
  
  # Samples' conditions:
  mType <- factor (c(rep("GR1",gr1) ,rep("GR2",gr2)))
  
  # Normalization factors from edgeR TMM method:
  
  nf <- calcNormFactors(FilteredData)
  
  design <- model.matrix(~mType)
  
  # Voom transformation for RNA-seq data:
  y <- voom (FilteredData, design, lib.size = colSums(FilteredData)*nf)
  
  # Linear modeling:
  
  fit <- lmFit(y,design)
  
  fit <- eBayes(fit)
  
  # Summary of the results:
  
  Limma_results <- topTable(fit,coef=2,n=nrow(fit))
  
  
  save(Limma_results , file = "Limma_results.RData")
  
}

# ******************************************************************************************* #

# *** Running scde:

Run_scde = function(rawData){
  
  library("scde", lib.loc="~/R/win-library/3.1")
  
  # clean up the dataset
  cd = rawData
  cd = cd[rowSums(cd)>0, ]
  cd = cd[, colSums(cd)>1e4]
  
  # factor determining cell types:
  sg <- factor(gsub("(MEF|ESC).*", "\\1", colnames(cd)), levels = c("ESC", "MEF"))
  
  # the group factor should be named accordingly
  names(sg) <- colnames(cd)  
  table(sg)
  
  # calculate models (slow)
  o.ifm = scde.error.models(counts = cd, groups = sg, n.cores = 6, threshold.segmentation = TRUE, save.crossfit.plots = FALSE, save.model.plots = FALSE, verbose = 1)
  
  # setwd("") # Where you want the results
  save("o.ifm", file="oifmRaw.RData")
  
  # filter out cells that don't show positive correlation with
  # the expected expression magnitudes (very poor fits)
  valid.cells = o.ifm$corr.a > 0
  table(valid.cells)
  
  o.ifm = o.ifm[valid.cells, ]
  
  # estimate gene expression prior
  o.prior = scde.expression.prior(models = o.ifm, counts = cd, length.out = 400, show.plot = FALSE)
  
  save(list=c("o.ifm", "o.prior"), file="VariablesIslam.RData")                                                                                                                                                                                                                             # define two groups of cells
  groups = factor(gsub("(MEF|ESC).*", "\\1", rownames(o.ifm)), levels  =  c("ESC", "MEF"))
  names(groups) = row.names(o.ifm)
  # run differential expression tests on all genes.
  ediff = scde.expression.difference(o.ifm, cd, o.prior, groups  =  groups, n.randomizations  =  100, n.cores  =  1, verbose  =  1)
  
  # write out a table with all the results, showing most significantly different genes (in both directions) on top
  write.table(ediff[order(abs(ediff$Z), decreasing = TRUE), ], file = "IslamResults.txt", row.names = TRUE, col.names = TRUE, sep = "\t", quote = FALSE)
  
}

# ******************************************************************************************* #

# *** Running MAST:

Run_MAST = function(rawData ,gr1,gr2 ){
  
  # Loading the libraries:
  
  library("MAST", lib.loc="~/R/win-library/3.1")
  library(data.table)
  library(plyr)
  
  data = as.matrix(rawData)
  
  th = thresholdSCRNACountMatrix(t(data), conditions = c(rep(1,gr1),rep(2,gr2)), nbin=40) 
  thdata = th$counts_threshold
  
  # Drop genes that are never detected:
  cs = apply(thdata, 2, sum) 
  thdata = thdata[,cs>0]
  
  # Drop cells with too few detections
  rs = apply(thdata, 1, sum) 
  thdata = thdata[rs>log2(1e4),]
  
  # Drop out cells with too low portion of measured genes
  
  mp = apply(thdata, 1, function(x){ 
    det = as.numeric(x)
    proportion = sum(det>0)
  })
  
  quan = quantile(mp)
  iqr = 1.5*(quan["75%"]-quan["25%"])
  outliers = mp<(min(mp)-iqr)
  thdata = thdata[!outliers,]
  
  fData = data.frame(primerid=colnames(thdata))
  cData = data.frame(Population=c(rep("ESC",length(grep("ESC", rownames(thdata)))), rep("MEF", length(grep("MEF", rownames(thdata))))), wellKey=rownames(thdata))
  sca = FromMatrix("SingleCellAssay", thdata, cData, fData)
  
  modelfit = zlm.SingleCellAssay(~ Population, sca)
  lrt = lrTest(modelfit, "Population") # returns 3 dimensonal array
  save(list=c("sca", "modelfit", "lrt", "thdata"), file="MASTvariables_Islam.RData")
  
  hurdle = lrt[,"hurdle", ]
  pvaluesh = hurdle[,"Pr(>Chisq)"] # Named vector
  
  
  results = data.frame(pvaluesh)
  colnames(results) = c("P_hurdle")
  write.table(results, file="MAST_Islam.txt", sep="\t", quote=F)
  
}

# ******************************************************************************************* #

# *** Read in the raw data:

rawData = read.delim("/Single_Cell/Data/Islam.txt", sep = "\t" , header = T)

dim(rawData)
# [1] 7284   92

# Available groups:

grs = table(substr(colnames(rawData),1,2))

grs
# ES ME 
# 48 44

# ******************************************************************************************* #

# Running the DE analysis:

Res_ROTS = Run_ROTS(rawData = rawData, gr1= as.numeric(grs)[1], gr2=as.numeric(grs[2]), B=1000, K=3000 , FDR = 0.05 )
Res_DESeq = Run_DESeq(rawData = rawData, gr1= as.numeric(grs)[1], gr2=as.numeric(grs[2]))
Res_Limma = Run_Limma(rawData = rawData, gr1= as.numeric(grs)[1], gr2=as.numeric(grs[2]) )
Res_scde = Run_scde(rawData = rawData)
Res_MAST = Run_MAST(rawData = rawData , gr1= as.numeric(grs)[1], gr2=as.numeric(grs[2]))

# ******************************************************************************************* #
